# Supplementary material for: The Cyclical Development of Trypanosoma vivax in the Tsetse Fly Involves an Asymmetric Division
Source: Front Cell Infect Microbiol. 2016 Sep 28;6:115. doi: 10.3389/fcimb.2016.00115 (PMC5039179; doi:10.3389/fcimb.2016.00115)
Supplement: Supplementary file 1 [file Table1.xlsx]

## Sheet: Table S1
Day	Organ	Stage	Total			F1			K1-N1			N1-Post
			Mean	SD	n	Mean	SD	n	Mean	SD	n	Mean	SD	n
Day 0	B	T	17.5	2.9	23	20.9	2.6	23	5.0	0.7	22	6.3	1.1	23
Day 2	FG	T	21.4	3.4	16	19.6	3.2	16	3.5	1.3	16	7.4	2.9	16
	P	E	12.2	0.3	2	8.0	0.1	2	1.0	0.5	2	3.0	0.2	2
		T	26.4	4.6	6	21.2	1.7	6	2.7	0.9	6	9.4	2.0	6
Day 3	FG	T	17.7	1.6	26	23.2	1.6	26	4.0	0.8	26	6.9	1.4	26
		T to E	17.0		1	22.7		1	1.1		1	5.5		1
	C	E	9.9	1.3	30	10.6	1.3	30	1.5	0.3	30	3.4	0.6	30
	P	E	9.5	1.0	26	11.6	1.5	26	1.3	0.2	26	3.2	0.5	26
		T	14.2	5.0	3	14.5	5.4	3	2.1	0.8	3	5.5	1.7	3
		T to E	13.5		1	16.1		1	0.9		1	6.6		1
Day 4	FG	T	18.3	1.9	6	23.2	1.3	6	3.4	0.8	6	7.8	1.8	6
		T to E	17.0	3.3	4	21.5	5.3	4	1.5	0.9	4	6.3	1.4	4
	C	E	9.8	1.1	37	10.4	1.4	37	1.4	0.3	37	3.5	0.8	37
		T	15.6		1	19.0		1	1.2		1	6.1		1
	P	E	9.9	1.1	39	10.9	1.2	39	1.3	0.2	39	3.5	0.6	39
		T	19.0		1	22.4		1	2.4		1	6.8		1
Day 7	C	E	10.6	1.8	40	9.8	1.8	40	1.4	0.3	40	4.0	1.2	40
		T	8.8	0.2	2	6.6	0.6	2	1.3	0.1	2	4.3	0.8	2
		T to E	13.5		1	8.1		1	1.5		1	5.8		1
	P	E	10.6	1.7	50	10.2	1.4	50	1.3	0.3	50	4.0	1.1	50
		T	9.6	0.7	6	8.1	0.9	6	1.1	0.1	6	4.2	0.7	6
Table S1. Morphometric measurements in non-dividing 1K1N stages according to the day after infection and to the organs. Same data as in Table 2 detailed according to the day after ingestion of the infected bloodmeal and to the organs FG: foregut, C: cibarium, P: proboscis.
