# Supplementary material for: The Cyclical Development of Trypanosoma vivax in the Tsetse Fly Involves an Asymmetric Division
Source: Front Cell Infect Microbiol. 2016 Sep 28;6:115. doi: 10.3389/fcimb.2016.00115 (PMC5039179; doi:10.3389/fcimb.2016.00115)
Supplement: Supplementary file 2 [file Table2.xlsx]

## Sheet: Table S2
Day	Organ	Stage	Total			F1			K1-N1			N1-Post			F2
			Mean	SD	n	Mean	SD	n	Mean	SD	n	Mean	SD	n	Mean	SD	n
Day 3	C	EE/TE 2K1N	12.3	2.2	4	9.2	3.1	4	1.4	0.2	4	4.2	0.9	4	9.4	3.0	4
		EE 2K2N	9.7	0.8	2	11.3	0.9	2	1.6	0.3	2	2.5	0.4	2
		TE 2K2N	12.7		1	10.8		1	2.4		1	6.3		1	9.4		1
	P	EE/TE 2K1N	14.2	0.5	2	8.9	3.0	2	1.7	0.5	2	3.9	0.3	2	10.9	0.2	2
		TE 2K2N	12.3	2.7	2	9.2	2.3	2	1.7	0.6	2	7.0	1.1	2	10.3	1.1	2
Day 4	C	EE/TE 2K1N	11.5	0.3	4	8.6	0.4	4	1.4	0.2	4	4.8	0.6	4	6.6	1.8	4
	P	EE 2K2N							1.4	0.2	2	4.9	0.9	2
Day 7	C	EE/TE 2K1N	12.0	1.3	32	8.0	1.1	32	1.5	0.5	32	4.9	0.7	32	5.8	2.2	32
		EE 2K1N	14.0	1.1	13	5.6	0.6	8	5.8	1.9	13	3.4	0.6	13	7.3	2.4	8
		TE 2K2N	12.9	1.6	2	5.6		1	1.7	0.3	2	7.6	0.4	2	8.2		1
	P	EE/TE 2K1N	12.3	1.1	4	8.1	0.6	4	1.3	0.1	4	5.2	0.8	4	3.0	0.8	4
		EE 2K1N	15.0	1.3	10				7.0	1.0	10	3.3	1.3	10
		TE 2K2N	11.2	0.2	4	7.2	0.6	3	2.4	0.4	4	8.1	0.1	4	9.1	2.0	3
Day	Organ	Stage	K2-N1			K1-K2			K2-N2			N2-Post			N1-N2
			Mean	SD	n	Mean	SD	n	Mean	SD	n	Mean	SD	n	Mean	SD	n
Day 3	C	EE/TE 2K1N	1.4	0.3	4	1.3	0.8	4
		EE 2K2N													2.2	0.0	2
		TE 2K2N				1.0		1	1.6		1	2.5		1	4.1		1
	P	EE/TE 2K1N	1.3	0.6	2	2.2	0.6	2
		TE 2K2N				2.4	0.3	2	1.0	0.1	2	3.2	1.1	2	3.9	2.3	2
Day 4	C	EE/TE 2K1N	1.6	0.4	4	1.1	0.5	4
	P	EE 2K2N													2.0	0.0	2
Day 7	C	EE/TE 2K1N	1.3	0.4	32	1.2	0.5	32
		EE 2K1N	4.3	1.4	13	1.6	1.0	13
		TE 2K2N				2.9	0.4	2	1.1	0.3	2	3.0	0.4	2	4.7	0.4	2
	P	EE/TE 2K1N	1.2	0.1	4	0.7	0.3	4
		EE 2K1N	4.5	0.9	10	2.4	1.3	10
		TE 2K2N				2.6	0.4	4	1.4	0.2	4	3.0	0.4	4	5.6	0.4	4
Table S2. Morphometric measurements in dividing stages according to the day after infection and to the organs. Same data as in Table 3 detailed according to the day after ingestion of the infected bloodmeal and to the organs. FG: foregut, C: cibarium, P: proboscis.
